# Supplementary material for: Experimental measurements of the viscosity and melt structure of alkali basalts at high pressure and temperature
Source: Sci Rep. 2022 Feb 16;12:2599. doi: 10.1038/s41598-022-06551-7 (PMC8850584; doi:10.1038/s41598-022-06551-7)
Supplement: Supplementary file 2 — Supplementary Table S1. [file 41598_2022_6551_MOESM2_ESM.xlsx]

## Sheet: Supplementary Material 2
	Supplementary table for
	Experimental measurements of the viscosity and melt structure of alkali basalts at high pressure and temperature
	Barbara Bonechi1*, Vincenzo Stagno1,2, Yoshio Kono3, Rostislav Hrubiak4, Luca Ziberna5,6, Giovanni B. Andreozzi1, Cristina Perinelli1, Mario Gaeta1
	1 Dipartimento di Scienze della Terra, Sapienza Università di Roma, P.le Aldo Moro, 5 00185 Rome, Italy;
	2 Istituto Nazionale di Geofisica e Vulcanologia, 00143 Rome, Italy;
	3 Geodynamics Research Center, Ehime University, 790-8577 Matsuyama, Japan;
	4 High Pressure Collaborative Access Team, X-ray Science Division, Argonne National Laboratory, 9700 S. Cass Avenue, Argonne, IL 60439, United States;
	5 Dipartimento di Matematica e Geoscienze, Università degli Studi di Trieste, Via Weiss 8, 34128 Trieste, Italy;
	6 Bayerisches Geoinstitut, University of Bayreuth, 95440 Bayreuth, Germany.
	Table S1 Chemical composition of synthetic basalts from this and previous studies

## Sheet: Table S1
	Table S1 Chemical composition of synthetic basalts from this and previous studies
		APR16 (natural rock)	APR16 (glass)	MORB (Sakamaki et al. 2013)	Agee (1998)	Ohtani and Maeda (2001)	de Grouchy et al. (2017)
	SiO2	48.89	49.3	51.7	49.4	51.81	48.8
	TiO2	1.23	1.31975	-	1.43	-	-
	Al2O3	15.65	15.31	15.8	15.59	15.95	14.7
	FeO	8.0802	7.79	9.9	9.03	9.97	-
	MgO	8.89	9.31	8.1	8.5	7.86	10.2
	MnO	0.14	0.14	-	0.17	-	-
	CaO	11.64	12.02	11.5	10.86	11.69	22.7
	Na2O	2.88	2.86	2.5	3.11	2.72	-
	K2O	1.52	1.6	-	0.11	-	-
	P2O5	0.31	0.33	-	0.28	-	-
	Lu2O3	-	-	-	-	-	3.6
	L.O.I.	0.61	-	-	-	-	-
	Total (wt%)	99.84	98.23	99.5	98.48	100	100.2
	NBO/T	0.8	0.82	0.73
	NBO/T is the ratio of non-bridging oxygens to number of structural tetrahedra in the liquid calculated as in Mysen et al. (1985)
